# Supplementary material for: Factors associated with prevention practices against COVID-19 in the Peruvian population: Disparities between rural and urban areas
Source: PLoS One. 2022 May 10;17(5):e0267625. doi: 10.1371/journal.pone.0267625 (PMC9089852; doi:10.1371/journal.pone.0267625)
Supplement: S1 Data — (DO) [file pone.0267625.s001.do]

use "C:\Users\Daniel\Downloads\covid2020.dta", clear


*******Tables*******
*Urban

*Table 1
tab gender if residence_area==0
tab age_minsa if residence_area==0
tab marital_status2 if residence_area==0
tab grade_education2 if residence_area==0
tab region if residence_area==0
tab employment_status2 if residence_area==0
tab health_insurance2 if residence_area==0
tab socioeconomic_level4 if residence_area==0
tab government_assistance if residence_area==0
tab pofessional2 if residence_area==0

*Table 2
tab source_information2 if residence_area==0
tab comorbidities if residence_area==0
tab family_comorbidities if residence_area==0
tab family_covid2 if residence_area==0
tab family_deceased_covid if residence_area==0
tab prev_use_medicine if residence_area==0
tab prev_chlorine_dioxide if residence_area==0
tab prev_med_plants if residence_area==0

*Table 3
tab percep_influ2 if residence_area==0
tab percep_com_practice2 if percep_com_practice2==0
tab percep_contract2 if residence_area==0
tab percep_family2 if residence_area==0
tab percep_dead2 if residence_area==0
tab percep_measure2 if residence_area==0
tab percep_mask2 if residence_area==0
tab percep_community2 if residence_area==0
tab percep_plants2 if residence_area==0


*Rural
*Table 1
tab gender if residence_area==1
tab age_minsa if residence_area==1
tab marital_status2 if residence_area==1
tab grade_education2 if residence_area==1
tab region if residence_area==1
tab employment_status2 if residence_area==1
tab health_insurance2 if residence_area==1
tab socioeconomic_level4 if residence_area==1
tab government_assistance if residence_area==1
tab pofessional2 if residence_area==1

*Table 2
tab source_information2 if residence_area==1
tab comorbidities if residence_area==1
tab family_comorbidities if residence_area==1
tab family_covid2 if residence_area==1
tab family_deceased_covid if residence_area==1
tab prev_use_medicine if residence_area==1
tab prev_chlorine_dioxide if residence_area==1
tab prev_med_plants if residence_area==1

*Table 3
tab percep_influ2 if residence_area==1
tab percep_com_practice2 if residence_area==1
tab percep_contract2 if residence_area==1
tab percep_family2 if residence_area==1
tab percep_dead2 if residence_area==1
tab percep_measure2 if residence_area==1
tab percep_mask2 if residence_area==1
tab percep_community2 if residence_area==1
tab percep_plants2 if residence_area==1

*Urban
*Table 1
tab gender practices4 if residence_area==0, col chi2
tab age_minsa practices4 if residence_area==0, col chi2
tab marital_status2 practices4 if residence_area==0, col chi2
tab region practices4 if residence_area==0, col chi2
tab grade_education2 practices4 if residence_area==0, col chi2
tab employment_status2 practices4 if residence_area==0, col chi2
tab health_insurance2 practices4 if residence_area==0, col chi2
tab socioeconomic_level4 practices4 if residence_area==0, col chi2
tab government_assistance practices4 if residence_area==0, col chi2
tab pofessional2 practices4 if residence_area==0, col chi2

*Table 2
tab source_information2 practices4 if residence_area==0, col chi2
tab comorbidities practices4 if residence_area==0, col chi2
tab family_comorbidities practices4 if residence_area==0, col chi2
tab family_covid2 practices4 if residence_area==0, col chi2
tab family_deceased_covid practices4 if residence_area==0, col chi2
tab prev_use_medicine practices4 if residence_area==0, col chi2
tab prev_chlorine_dioxide practices4 if residence_area==0, col chi2
tab prev_med_plants practices4 if residence_area==0, col chi2

*Table 3
tab percep_influ2 practices4 if residence_area==0, col chi2
tab percep_community2 practices4 if residence_area==0, col chi2
tab percep_contract2 practices4 if residence_area==0, col chi2
tab percep_family2 practices4 if residence_area==0, col chi2
tab percep_dead2 practices4 if residence_area==0, col chi2
tab percep_measure2 practices4 if residence_area==0, col chi2
tab percep_mask2 practices4 if residence_area==0, col chi2
tab percep_community2 practices4 if residence_area==0, col chi2
tab percep_plants2 practices4 if residence_area==0, col chi2

*Rural
*Table 1
tab gender practices4 if residence_area==1, col chi2
tab age_minsa practices4 if residence_area==1, col chi2
tab marital_status2 practices4 if residence_area==1, col chi2
tab region practices4 if residence_area==1, col chi2
tab grade_education2 practices4 if residence_area==1, col chi2
tab employment_status2 practices4 if residence_area==1, col chi2
tab health_insurance2 practices4 if residence_area==1, col chi2
tab socioeconomic_level4 practices4 if residence_area==1, col chi2
tab government_assistance practices4 if residence_area==1, col chi2
tab pofessional2 practices4 if residence_area==1, col chi2

*Table 2
tab source_information2 practices4 if residence_area==1, col chi2
tab comorbidities practices4 if residence_area==1, col chi2
tab family_comorbidities practices4 if residence_area==1, col chi2
tab family_covid2 practices4 if residence_area==1, col chi2
tab family_deceased_covid practices4 if residence_area==1, col chi2
tab prev_use_medicine practices4 if residence_area==1, col chi2
tab prev_chlorine_dioxide practices4 if residence_area==1, col chi2
tab prev_med_plants practices4 if residence_area==1, col chi2

*Table 3
tab percep_influ2 practices4 if residence_area==1, col chi2
tab percep_community2 practices4 if residence_area==1, col chi2
tab percep_contract2 practices4 if residence_area==1, col chi2
tab percep_family2 practices4 if residence_area==1, col chi2
tab percep_dead2 practices4 if residence_area==1, col chi2
tab percep_measure2 practices4 if residence_area==1, col chi2
tab percep_mask2 practices4 if residence_area==1, col chi2
tab percep_community2 practices4 if residence_area==1, col chi2
tab percep_plants2 practices4 if residence_area==1, col chi2

*Table 4
xi: poisson practices4 i.gender if residence_area==0, vce(cluster region) irr
xi: poisson practices4 i.age_minsa if residence_area==0, vce(cluster region) irr 
xi: poisson practices4 i.marital_status2 if residence_area==0, vce(cluster region) irr 
xi: poisson practices4 i.grade_education2 if residence_area==0, vce(cluster region) irr 
xi: poisson practices4 i.employment_status2 if residence_area==0, vce(cluster region) irr 
xi: poisson practices4 i.health_insurance2 if residence_area==0, vce(cluster region) irr
xi: poisson practices4 i.socioeconomic_level4 if residence_area==0, vce(cluster region) irr 
xi: poisson practices4 i.government_assistance if residence_area==0, vce(cluster region) irr 
xi: poisson practices4 i.pofessional2 if residence_area==0, vce(cluster region) irr 
xi: poisson practices4 i.source_information2 if residence_area==0, vce(cluster region) irr 
xi: poisson practices4 i.comorbidities if residence_area==0, vce(cluster region) irr 
xi: poisson practices4 i.family_comorbidities if residence_area==0, vce(cluster region) irr 
xi: poisson practices4 i.family_covid2 if residence_area==0, vce(cluster region) irr 
xi: poisson practices4 i.family_deceased_covid if residence_area==0, vce(cluster region) irr 
xi: poisson practices4 i.prev_use_medicine if residence_area==0, vce(cluster region) irr 
xi: poisson practices4 i.prev_chlorine_dioxide if residence_area==0, vce(cluster region) irr 
xi: poisson practices4 i.prev_med_plants if residence_area==0, vce(cluster region) irr 
xi: poisson practices4 i.percep_influ2 if residence_area==0, vce(cluster region) irr 
xi: poisson practices4 i.percep_community2 if residence_area==0, vce(cluster region) irr 
xi: poisson practices4 i.percep_contract2 if residence_area==0, vce(cluster region) irr 
xi: poisson practices4 i.percep_family2 if residence_area==0, vce(cluster region) irr 
xi: poisson practices4 i.percep_dead2 if residence_area==0, vce(cluster region) irr 
xi: poisson practices4 i.percep_measure2 if residence_area==0, vce(cluster region) irr 
xi: poisson practices4 i.percep_mask2 if residence_area==0, vce(cluster region) irr 
xi: poisson practices4 i.percep_community2 if residence_area==0, vce(cluster region) irr 
xi: poisson practices4 i.percep_plants2 if residence_area==0, vce(cluster region) irr 

poisson practices4 i.gender i.age_minsa i.grade_education2 i.health_insurance2 i.government_assistance i.source_information2 i.family_covid2 i.family_deceased_covid i.prev_chlorine_dioxide i.prev_med_plants i.percep_influ2 i.percep_dead2 i.percep_measure2 i.percep_mask2 if residence_area==0, vce(cluster region) irr

vif, unc

*Table 5
xi: poisson practices4 i.gender if residence_area==1, vce(cluster region) irr 
xi: poisson practices4 i.age_minsa if residence_area==1, vce(cluster region) irr 
xi: poisson practices4 i.marital_status2 if residence_area==1, vce(cluster region) irr 
xi: poisson practices4 i.grade_education2 if residence_area==1, vce(cluster region) irr 
xi: poisson practices4 i.employment_status2 if residence_area==1, vce(cluster region) irr 
xi: poisson practices4 i.health_insurance2 if residence_area==1, vce(cluster region) irr 
xi: poisson practices4 i.socioeconomic_level4 if residence_area==1, vce(cluster region) irr 
xi: poisson practices4 i.government_assistance if residence_area==1, vce(cluster region) irr 
xi: poisson practices4 i.pofessional2 if residence_area==1, vce(cluster region) irr 
xi: poisson practices4 i.source_information2 if residence_area==1, vce(cluster region) irr 
xi: poisson practices4 i.comorbidities if residence_area==1, vce(cluster region) irr 
xi: poisson practices4 i.family_comorbidities if residence_area==1, vce(cluster region) irr 
xi: poisson practices4 i.family_covid2 if residence_area==1, vce(cluster region) irr 
xi: poisson practices4 i.family_deceased_covid if residence_area==1, vce(cluster region) irr
xi: poisson practices4 i.prev_use_medicine if residence_area==1, vce(cluster region) irr 
xi: poisson practices4 i.prev_chlorine_dioxide if residence_area==1, vce(cluster region) irr 
xi: poisson practices4 i.prev_med_plants if residence_area==1, vce(cluster region) irr 
xi: poisson practices4 i.percep_influ2 if residence_area==1, vce(cluster region) irr 
xi: poisson practices4 i.percep_community2 if residence_area==1, vce(cluster region) irr 
xi: poisson practices4 i.percep_contract2 if residence_area==1, vce(cluster region) irr 
xi: poisson practices4 i.percep_family2 if residence_area==1, vce(cluster region) irr 
xi: poisson practices4 i.percep_dead2 if residence_area==1, vce(cluster region) irr 
xi: poisson practices4 i.percep_measure2 if residence_area==1, vce(cluster region) irr 
xi: poisson practices4 i.percep_mask2 if residence_area==1, vce(cluster region) irr 
xi: poisson practices4 i.percep_community2 if residence_area==1, vce(cluster region) irr 
xi: poisson practices4 i.percep_plants2 if residence_area==1, vce(cluster region) irr 

poisson practices4 i.gender i.pofessional2 i.family_comorbidities i.source_information2 i.percep_influ2 i.percep_measure2 i.percep_mask2 i.percep_plants2 if residence_area==1, vce(cluster region) irr

vif, unc
